# Supplementary material for: Prognostic Modelling Studies of Coronary Heart Disease—A Systematic Review of Conventional and Genetic Risk Factor Studies
Source: J Cardiovasc Dev Dis. 2022 Sep 5;9(9):295. doi: 10.3390/jcdd9090295 (PMC9505820; doi:10.3390/jcdd9090295)
Supplement: Supplementary file 1 [file jcdd-09-00295-s001.zip]

Archive with 1 entries (1 files):
- jcdd-1809380-supplementary.pdf
